# Supplementary material for: Psychosocial Features of Shift Work Disorder
Source: Brain Sci. 2021 Jul 14;11(7):928. doi: 10.3390/brainsci11070928 (PMC8306952; doi:10.3390/brainsci11070928)
Supplement: Supplementary file 1 [file brainsci-11-00928-s001.zip]

Archive with 1 entries (1 files):
- brainsci-1263379-supplementary.pdf
